# Supplementary material for: The Mechanism of Ovule Abortion in Self-Pollinated ‘Hanfu’ Apple Fruits and Related Gene Screening
Source: Plants (Basel). 2024 Mar 30;13(7):996. doi: 10.3390/plants13070996 (PMC11013273; doi:10.3390/plants13070996)
Supplement: Supplementary file 1 [file plants-13-00996-s001.zip]

Archive with 1 entries (1 files):
- plants-2879689-supplementary.pdf
